# Supplementary material for: Structure–Activity Relationship Studies on Novel Antiviral Agents for Norovirus Infections
Source: Microorganisms. 2021 Aug 24;9(9):1795. doi: 10.3390/microorganisms9091795 (PMC8468020; doi:10.3390/microorganisms9091795)
Supplement: Supplementary file 1 [file microorganisms-09-01795-s001.zip]

Archive with 1 entries (1 files):
- microorganisms-1332239-supplementary.pdf
